# Supplementary material for: The Once and Future Fish: Assessing a Millennium of Atlantic Herring Exploitation Through Mixed‐Stock Analysis and Ancient DNA
Source: Glob Chang Biol. 2024 Dec 26;30(12):e70010. doi: 10.1111/gcb.70010 (PMC11670043; doi:10.1111/gcb.70010)
Supplement: Supplementary file 2 — Data S1. [file GCB-30-e70010-s001.xlsx]

## Sheet: Overview
Individual	Country	Site	Age	Library Protocol	Coverage	BAMscorer Assignment	Label in Manuscript	ENA Project Accession	Sample Accession
HER012	Switzerland	Basel, Schnabelgasse 6	12	Meyer-Kircher (M-K)/Santa Cruz Reaction (SCR)	0.18	Western Baltic Autumn Spawner		PRJEB77597	ERS20579629
HER013	Switzerland	Basel, Schnabelgasse 6	12	M-K/SCR	0.35	Central Baltic Autumn Spawner		PRJEB77597	ERS20579630
HER014	Switzerland	Basel, Schnabelgasse 6	12	M-K/SCR	0.008	British/Irish/North Sea Autumn		PRJEB77597	ERS20579631
HER015	Switzerland	Basel, Museum der Kulturen	15/16	M-K/SCR	0.52	British/Irish/North Sea Autumn		PRJEB77597	ERS20579632
HER016	Switzerland	Basel, Museum der Kulturen	15/16	M-K/SCR	0.5	Central Baltic Autumn Spawner		PRJEB77597	ERS20579633
HER017	Switzerland	Basel, Museum der Kulturen	15/16	M-K/SCR	0.02	Western Baltic Autumn Spawner		PRJEB77597	ERS20579634
HER018	Switzerland	Basel, Museum der Kulturen	15/16	M-K/SCR	0.34	British/Irish/North Sea Autumn		PRJEB77597	ERS20579635
HER019	Netherlands	Biddinghuizen Colfschip	16th	M-K/SCR	0.0007	British/Irish/North Sea Autumn		PRJEB77597	ERS20579636
HER020	Netherlands	Biddinghuizen Colfschip	16th	M-K/SCR	0.004	British/Irish/North Sea Autumn		PRJEB77597	ERS20579637
HER021	Netherlands	Biddinghuizen Colfschip	16th	M-K/SCR	0.007	British/Irish/North Sea Autumn		PRJEB77597	ERS20579638
HER022	Netherlands	Biddinghuizen Colfschip	16th	M-K/SCR	0.02	British/Irish/North Sea Autumn		PRJEB77597	ERS20579639
HER023	Netherlands	Biddinghuizen Colfschip	16th	M-K/SCR	0.02	British/Irish/North Sea Autumn		PRJEB77597	ERS20579640
HER064	Netherlands	Biddinghuizen Colfschip	16th	SCR	0.018	British/Irish/North Sea Autumn		PRJEB77597	ERS20579641
HER065	Netherlands	Huis in den Struys	15th	SCR	6.9	British/Irish/North Sea Autumn	HuisDenStruys1	PRJEB77597	ERS20579642
HER067	Netherlands	Huis in den Struys	15th	SCR	2.28	British/Irish/North Sea Autumn	HuisDenStruys2	PRJEB77597	ERS20579643
HER069	Netherlands	Huis in den Struys	15th	SCR	0.1	British/Irish/North Sea Autumn		PRJEB77597	ERS20579644
HER088	Norway	Kaupang	Early 9th	SCR	0.01	British/Irish/North Sea Autumn		PRJEB77597	ERS20579645
HER102	UK	Coppergate	mid-late 1000s	SCR	3.8	British/Irish/North Sea Autumn	Coppergate1	PRJEB77597	ERS20579646
HER104	UK	Coppergate	mid-late 1000s	SCR	0.64	British/Irish/North Sea Autumn		PRJEB77597	ERS20579647
HER105	UK	Coppergate	930-955	SCR	0.03	British/Irish/North Sea Autumn		PRJEB77597	ERS20579648
HER106	UK	Coppergate	930-955	SCR	1.95	British/Irish/North Sea Autumn		PRJEB77597	ERS20579649
HER109	UK	Coppergate	930-955	SCR	5.9	British/Irish/North Sea Autumn	Coppergate2	PRJEB77597	ERS20579650
HER121	UK	Blue Bridge Lane	14th	SCR	0.1	British/Irish/North Sea Autumn		PRJEB77597	ERS20579651
HER123	UK	Blue Bridge Lane	14th	SCR	0.08	British/Irish/North Sea Autumn		PRJEB77597	ERS20579652
HER124	UK	Blue Bridge Lane	14th	SCR	0.3	British/Irish/North Sea Autumn		PRJEB77597	ERS20579653
HER127	UK	Blue Bridge Lane	14th	SCR	16.3	British/Irish/North Sea Autumn	BlueBridgeLane1	PRJEB77597	ERS20579654
HER128	UK	Lyminge	8th-9th	SCR	0.13	British/Irish/North Sea Autumn		PRJEB77597	ERS20579655
HER130	UK	Lyminge	8th-9th	SCR	0.06	British/Irish/North Sea Autumn		PRJEB77597	ERS20579656
HER132	UK	Lyminge	8th-9th	SCR	9.6	British/Irish/North Sea Autumn	Lyminge1	PRJEB77597	ERS20579657
HER133	UK	Lyminge	8th-9th	SCR	11.4	British/Irish/North Sea Autumn	Lyminge2	PRJEB77597	ERS20579658
HER134	UK	Lyminge	8th-9th	SCR	0.4	British/Irish/North Sea Autumn		PRJEB77597	ERS20579659
HER135	UK	Lyminge	8th-9th	SCR	23.4	British/Irish/North Sea Autumn	Lyminge3	PRJEB77597	ERS20579660
HER136	UK	Lyminge	8th-9th	SCR	0.033	British/Irish/North Sea Autumn		PRJEB77597	ERS20579661

## Sheet: BAMscorer assignments
Individual	Country	Site	Age	Coverage	Spawning	SNPs (835)	Likelihood AA	Likelihood BB	Assignment	chr12	Likelihood AA	Likelihood BB	Likelihood AB	SNPs (4503)	Assignment	Salinity	Likelihood AA	Likelihood BB	SNPs (2303)	Assignment	Final Assignment			KEY:	AA	BB
HER012	Switzerland	Basel, Schnabelgasse 6	12	0.18	AA	112	1.0	0.0	Autumn	BB	0.0	1.0	0.0	769	Baltic	AB	0.337	0.663	212	Mid	Western Baltic autumn spawner			Spawning	Autumn/Winter	Spring
HER013	Switzerland	Basel, Schnabelgasse 6	12	0.35	AA	175	1.0	0.0	Autumn	BB	0.0	1.0	0.0	975	Baltic	BB	0.0	1.0	327	Low	Baltic autumn spawner			Chr12	Atlantic	Baltic
HER014	Switzerland	Basel, Schnabelgasse 6	12	0.008	AA	5	0.96	0.33	Too few	AA	1.0	0.0	0.0	36	Atlantic	AA	0.999	0.001	10	High	British/Irish/North Sea Autumn/Winter			Salinity	High	Low
HER015	Switzerland	Basel, Museum der Kulturen	15/16	0.52	AA	304	1.0	0.0	Autumn	AA	1.0	0.0	0.0	1919	Atlantic	AA	1.0	0.0	613	High	British/Irish/North Sea Autumn/Winter
HER016	Switzerland	Basel, Museum der Kulturen	15/16	0.5	AA	299	1.0	0.0	Autumn	BB	0.0	1.0	0.0	1774	Baltic	BB	0.0	1.0	609	Low	Baltic autumn spawner
HER017	Switzerland	Basel, Museum der Kulturen	15/16	0.02	AA	22	1.0	0.0	Autumn	BB	0.0	1.0	0.0	88	Baltic	AA	1.0	0.0	27	Mid	Western Baltic autumn spawner
HER018	Switzerland	Basel, Museum der Kulturen	15/16	0.34	AA	204	1.0	0.0	Autumn	AA	1.0	0.0	0.0	1227	Atlantic	AA	1.0	0.0	109	High	British/Irish/North Sea Autumn/Winter
HER019	Netherlands	Biddinghuizen Colfschip	16th	0.0007	AA	6	1.0	0.0	Autumn	AA	1.0	0.0	0.0	21	Atlantic	AA	0.998	0.002	9	High	British/Irish/North Sea Autumn/Winter
HER020	Netherlands	Biddinghuizen Colfschip	16th	0.004	AA	25	1.0	0.0	Autumn	AA	1.0	0.0	0.0	151	Atlantic	AA	1.0	0.0	39	High	British/Irish/North Sea Autumn/Winter
HER021	Netherlands	Biddinghuizen Colfschip	16th	0.007	AA	108	1.0	0.0	Autumn	AA	1.0	0.0	0.0	503	Atlantic	AA	1.0	0.0	175	High	British/Irish/North Sea Autumn/Winter
HER022	Netherlands	Biddinghuizen Colfschip	16th	0.02	AA	5	1.0	0.0	Autumn	AA	0.968	0.0	0.032	38	Atlantic	AA	0.998	0.002	8	High	British/Irish/North Sea Autumn/Winter
HER023	Netherlands	Biddinghuizen Colfschip	16th	0.02	AA	9	1.0	0.003	Autumn	AA	1.0	0.0	0.0	81	Atlantic	AA	0.999	0.001	12	High	British/Irish/North Sea Autumn/Winter
HER064	Netherlands	Biddinghuizen Colfschip	16th	0.018	BB	4	0.078	0.92	Too few	AA	1.0	0.0	0.0	26	Atlantic	AA	1.0	0.0	14	High	British/Irish/North Sea Autumn/Winter
HER065	Netherlands	Huis de Struys	15th	6.9	AA	796	1.0	0.0	Autumn	AA	1.0	0.0	0.0	4460	Atlantic	AA	1.0	0.0	1537	High	British/Irish/North Sea Autumn/Winter
HER067	Netherlands	Huis de Struys	15th	2.28	AA	656	1.0	0.0	Autumn	AA	1.0	0.0	0.0	3836	Atlantic	AA	1.0	0.0	1245	High	British/Irish/North Sea Autumn/Winter
HER069	Netherlands	Huis de Struys	15th	0.1	AA	70	1.0	0.0	Autumn	AA	1.0	0.0	0.0	432	Atlantic	AA	1.0	0.0	120	High	British/Irish/North Sea Autumn/Winter
HER088	Norway	Kaupang	Early 9th	0.01	AA	6	0.99	0.0	Autumn	AA	1.0	0.0	0.0	38	Atlantic	AA	1.0	0.0	15	High	British/Irish/North Sea Autumn/Winter
HER102	UK	Coppergate	mid-late 1000s	3.8	AA	742	1.0	0.0	Autumn	AA	1.0	0.0	0.0	4162	Atlantic	AA	1.0	0.0	714	High	British/Irish/North Sea Autumn/Winter
HER104	UK	Coppergate	mid-late 1000s	0.64	AA	424	1.0	0.0	Autumn	AA	1.0	0.0	0.0	2421	Atlantic	AA	1.0	0.0	326	High	British/Irish/North Sea Autumn/Winter
HER105	UK	Coppergate	930-955	0.03	AA	29	1.0	0.0	Autumn	AA	1.0	0.0	0.0	142	Atlantic	AA	1.0	0.0	39	High	British/Irish/North Sea Autumn/Winter
HER106	UK	Coppergate	930-955	1.95	AA	687	1.0	0.0	Autumn	AA	1.0	0.0	0.0	3845	Atlantic	AA	1.0	0.0	1209	High	British/Irish/North Sea Autumn/Winter
HER109	UK	Coppergate	930-955	5.9	AA	780	1.0	0.0	Autumn	AA	1.0	0.0	0.0	4358	Atlantic	AA	1.0	0.0	1501	High	British/Irish/North Sea Autumn/Winter
HER121	UK	Blue Bridge Lane	13th	0.1	AA	55	1.0	0.0	Autumn	AA	1.0	0.0	0.0	457	Atlantic	AA	1.0	0.0	104	High	British/Irish/North Sea Autumn/Winter
HER123	UK	Blue Bridge Lane	13th	0.08	AA	26	1.0	0.0	Autumn	AA	1.0	0.0	0.0	256	Atlantic	AA	1.0	0.0	70	High	British/Irish/North Sea Autumn/Winter
HER124	UK	Blue Bridge Lane	13th	0.3	AA	147	1.0	0.0	Autumn	AA	1.0	0.0	0.0	1228	Atlantic	AA	1.0	0.0	292	High	British/Irish/North Sea Autumn/Winter
HER127	UK	Blue Bridge Lane	13th	16.3	AA	596	1.0	0.0	Autumn	AA	1.0	0.0	0.0	3852	Atlantic	AA	1.0	0.0	1181	High	British/Irish/North Sea Autumn/Winter
HER128	UK	Lyminge	8th-9th	0.13	BB	2	0.0	1.0	Too few	AA	0.0	0.995	0.005	42	Atlantic	BB	0.114	0.886	3	Too few	too few SNPs
HER130	UK	Lyminge	8th-9th	0.06	AA	42	1.0	0.0	Autumn	AA	1.0	0.0	0.0	320	Atlantic	AA	1.0	0.0	75	High	British/Irish/North Sea Autumn/Winter
HER132	UK	Lyminge	8th-9th	9.6	AA	202	1.0	0.0	Autumn	AA	1.0	0.0	0.0	1532	Atlantic	AA	1.0	0.0	398	High	British/Irish/North Sea Autumn/Winter
HER133	UK	Lyminge	8th-9th	11.4	AA	458	1.0	0.0	Autumn	AA	1.0	0.0	0.0	3107	Atlantic	AA	1.0	0.0	822	High	British/Irish/North Sea Autumn/Winter
HER134	UK	Lyminge	8th-9th	0.4	AA	199	1.0	0.0	Autumn	AA	1.0	0.0	0.0	1461	Atlantic	AA	1.0	0.0	388	High	British/Irish/North Sea Autumn/Winter
HER135	UK	Lyminge	8th-9th	23.4	AA	489	1.0	0.0	Autumn	AA	1.0	0.0	0.0	3286	Atlantic	AA	1.0	0.0	972	High	British/Irish/North Sea Autumn/Winter
HER136	UK	Lyminge	8th-9th	0.033	AA	14	1.0	0.0	Autumn	AA	1.0	0.0	0.0	107	Atlantic	AA	1.0	0.0	18	High	British/Irish/North Sea Autumn/Winter

## Sheet: MSA ancient missingness
Sample	Label	N_Miss	F_Miss
HER065	HuisDenStruys1	2	0.02
HER067	HuisDenStruys2	14	0.17
HER102	Coppergate1	5	0.06
HER109	Coppergate2	4	0.05
HER127	BlueBridgeLane1	2	0.02
HER132	Lyminge1	2	0.02
HER133	Lyminge2	2	0.02
HER135	Lyminge3	1	0.01
