# Supplementary material for: The Once and Future Fish: Assessing a Millennium of Atlantic Herring Exploitation Through Mixed‐Stock Analysis and Ancient DNA
Source: Glob Chang Biol. 2024 Dec 26;30(12):e70010. doi: 10.1111/gcb.70010 (PMC11670043; doi:10.1111/gcb.70010)
Supplement: Supplementary file 3 — Data S2. [file GCB-30-e70010-s003.xlsx]

## Sheet: Sheet1
Individual	Country	Sampling Location	Sea/Ocean	Spawning Season	Salinity	Coverage	Original Paper	Label in Manuscript	ENA Project Accession	Sample Accession
M-HER001	Norway	Karmøy	Atlantic	Spring	High	10.22	Atmore et al. 2022		PRJEB52723	ERS11963896
M-HER002	Norway	Karmøy	Atlantic	Spring	High	7.14	Atmore et al. 2022		PRJEB52723	ERS11963897
M-HER003	Norway	Karmøy	Atlantic	Spring	High	7.86	Atmore et al. 2022		PRJEB52723	ERS11963898
M-HER005	Norway	Møre	Atlantic	Spring	High	6.44	Atmore et al. 2022		PRJEB52723	ERS11963899
M-HER006	Norway	Møre	Atlantic	Spring	High	7.77	Atmore et al. 2022		PRJEB52723	ERS11963900
M-HER007	Norway	Møre	Atlantic	Spring	High	12.78	Atmore et al. 2022		PRJEB52723	ERS11963901
M-HER008	Norway	Møre	Atlantic	Spring	High	7.96	Atmore et al. 2022		PRJEB52723	ERS11963902
M-HER009	Norway	Risør	Atlantic	Spring	High	14.49	Atmore et al. 2022		PRJEB52723	ERS11963903
M-HER010	Norway	Risør	Atlantic	Spring	High	10.72	Atmore et al. 2022		PRJEB52723	ERS11963904
M-HER011	Norway	Risør	Atlantic	Spring	High	8.82	Atmore et al. 2022		PRJEB52723	ERS11963905
M-HER012	Norway	Risør	Atlantic	Spring	High	10.48	Atmore et al. 2022		PRJEB52723	ERS11963906
M-HER013	Sweden	Måseskär	Skagerrak	Spring	High	11.13	Atmore et al. 2022		PRJEB52723	ERS11963907
M-HER014	Sweden	Måseskär	Skagerrak	Spring	High	9.71	Atmore et al. 2022		PRJEB52723	ERS11963908
M-HER015	Sweden	Måseskär	Skagerrak	Spring	High	8.58	Atmore et al. 2022		PRJEB52723	ERS11963909
M-HER016	Sweden/Finland	Kalix	Baltic	Spring	Low	13.16	Atmore et al. 2022		PRJEB52723	ERS11963910
M-HER017	Sweden/Finland	Kalix	Baltic	Spring	Low	12.79	Atmore et al. 2022		PRJEB52723	ERS11963911
M-HER018	Sweden/Finland	Kalix	Baltic	Spring	Low	11.35	Atmore et al. 2022		PRJEB52723	ERS11963912
M-HER019	Sweden	Kalmarsund	Baltic	Spring	Low	9.25	Atmore et al. 2022		PRJEB52723	ERS11963913
M-HER020	Sweden	Kalmarsund	Baltic	Spring	Low	8.96	Atmore et al. 2022		PRJEB52723	ERS11963914
M-HER021	Sweden	Kalmarsund	Baltic	Spring	Low	16.78	Atmore et al. 2022		PRJEB52723	ERS11963915
M-HER022	Norway	Idefjord Inner	Atlantic	Spring	Low	10.34	Atmore et al. 2022		PRJEB52723	ERS11963916
M-HER023	Norway	Idefjord Inner	Atlantic	Spring	Low	8.41	Atmore et al. 2022		PRJEB52723	ERS11963917
M-HER024	Norway	Idefjord Inner	Atlantic	Spring	Low	10.01	Atmore et al. 2022		PRJEB52723	ERS11963918
M-HER025	Sweden	Blekinge	Baltic	Spring	Low	15.31	Atmore et al. 2022		PRJEB52723	ERS11963919
M-HER026	Sweden	Blekinge	Baltic	Spring	Low	11.83	Atmore et al. 2022		PRJEB52723	ERS11963920
M-HER027	Sweden	Blekinge	Baltic	Spring	Low	11.63	Atmore et al. 2022		PRJEB52723	ERS11963921
M-HER028	Norway	Idefjord Outer	Atlantic	Spring	Low	11.44	Atmore et al. 2022		PRJEB52723	ERS11963922
M-HER029	Norway	Idefjord Outer	Atlantic	Spring	Low	10.07	Atmore et al. 2022		PRJEB52723	ERS11963923
M-HER030	Norway	Idefjord Outer	Atlantic	Spring	Low	16.22	Atmore et al. 2022		PRJEB52723	ERS11963924
M-HER034	Sweden	Måseskär	Skagerrak	Spring	High	13.88	Atmore et al. 2022		PRJEB52723	ERS11963925
M-HER035	Sweden	Måseskär	Skagerrak	Spring	High	13.77	Atmore et al. 2022		PRJEB52723	ERS11963926
M-HER036	Sweden	Måseskär	Skagerrak	Spring	High	12.98	Atmore et al. 2022		PRJEB52723	ERS11963927
M-HER037	Sweden	Måseskär	Skagerrak	Spring	High	12.37	Atmore et al. 2022		PRJEB52723	ERS11963928
M-HER038	Norway	Risør	Atlantic	Spring	High	12.38	Atmore et al. 2022		PRJEB52723	ERS11963929
M-HER039	Norway	Risør	Atlantic	Spring	High	9.52	Atmore et al. 2022		PRJEB52723	ERS11963930
M-HER044	Norway	Idefjord Outer	Atlantic	Spring	High	15.35	Atmore et al. 2022		PRJEB52723	ERS11963931
M-HER045	Norway	Idefjord Outer	Atlantic	Spring	High	12.58	Atmore et al. 2022		PRJEB52723	ERS11963932
M-HER046	Norway	Idefjord Outer	Atlantic	Spring	High	16.73	Atmore et al. 2022		PRJEB52723	ERS11963933
M-HER052	Sweden	Kalmarsund	Baltic	Spring	Low	11.91	Atmore et al. 2022		PRJEB52723	ERS11963934
M-HER053	Norway	Karmøy	Atlantic	Spring	High	11.63	Atmore et al. 2022		PRJEB52723	ERS11963935
M-HER054	Sweden/Finland	Kalix	Baltic	Spring	Low	14.28	Atmore et al. 2022		PRJEB52723	ERS11963936
M-HER055	Sweden/Finland	Kalix	Baltic	Spring	Low	13.94	Atmore et al. 2022		PRJEB52723	ERS11963937
M-HER056	Sweden/Finland	Kalix	Baltic	Spring	Low	12.05	Atmore et al. 2022		PRJEB52723	ERS11963938
M-HER057	Sweden	Blekinge	Baltic	Spring	Low	9.88	Atmore et al. 2022		PRJEB52723	ERS11963939
M-HER058	Sweden	Blekinge	Baltic	Spring	Low	15.58	Atmore et al. 2022		PRJEB52723	ERS11963940
M-HER059	Sweden	Blekinge	Baltic	Spring	Low	8.15	Atmore et al. 2022		PRJEB52723	ERS11963941
M-HER061	Norway	Idefjord Inner	Atlantic	Spring	Low	14.24	Atmore et al. 2022		PRJEB52723	ERS11963942
M-HER062	Norway	Idefjord Inner	Atlantic	Spring	Low	9.17	Atmore et al. 2022		PRJEB52723	ERS11963943
M-HER063	Norway	Idefjord Inner	Atlantic	Spring	Low	6.56	Atmore et al. 2022		PRJEB52723	ERS11963944
M-HER064	Norway	Idefjord Outer	Atlantic	Spring	Low	5.78	Atmore et al. 2022		PRJEB52723	ERS11963945
M-HER065	Norway	Risør	Atlantic	Spring	High	10.95	Atmore et al. 2022		PRJEB52723	ERS11963946
M-HER066	Norway	Risør	Atlantic	Spring	High	8.87	Atmore et al. 2022		PRJEB52723	ERS11963947
HER_AAL2_CelticSea	Ireland	Celtic Sea	Atlantic	Winter	High	12.1	Han et al. 2020	Celtic1	PRJNA642736
HER_AAL3_CelticSea	Ireland	Celtic Sea	Atlantic	Winter	High	12.1	Han et al. 2020	Celtic2	PRJNA642736
HER_AK1_Downs	UK	Channel	Atlantic	Winter	High	11	Han et al. 2020	Downs1	PRJNA642736
HER_AK2_Downs	UK	Channel	Atlantic	Winter	High	13.2	Han et al. 2020	Downs2	PRJNA642736
HER_AK3_Downs	UK	Channel	Atlantic	Winter	High	11.6	Han et al. 2020	Downs3	PRJNA642736
HER_Fehmarn3	Sweden	Baltic	Baltic	Autumn	Low	23.9	Han et al. 2020		PRJNA642736
HER_Fehmarn44	Sweden	Baltic	Baltic	Autumn	Low	27.5	Han et al. 2020		PRJNA642736
HER_Fehmarn6	Sweden	Baltic	Baltic	Autumn	Low	27.6	Han et al. 2020		PRJNA642736
HER_Gavle100	Sweden	Baltic	Baltic	Autumn	Low	54.8	Han et al. 2020		PRJNA642736
HER_Gavle98	Sweden	Baltic	Baltic	Autumn	Low	44.7	Han et al. 2020		PRJNA642736
HER_NSSH34	Norway	Norwegian Sea	Atlantic	Spring	High	12.9	Han et al. 2020		PRJNA642736
HER_NorthSea13	UK	North Sea	Atlantic	Autumn	High	16.4	Han et al. 2020	Downs4(NS)	PRJNA642736
HER_NorthSea19	UK	North Sea	Atlantic	Autumn	High	16.6	Han et al. 2020	NorthSea1	PRJNA642736
HER_NorthSea34	UK	North Sea	Atlantic	Autumn	High	16.4	Han et al. 2020	NorthSea2	PRJNA642736
HER_Z14_IsleOfMan	UK	Isle Of Man	Atlantic	Winter	High	12.3	Han et al. 2020	IsleOfMan1	PRJNA642736
HER_Z4_IsleOfMan	UK	Isle Of Man	Atlantic	Winter	High	17.2	Han et al. 2020	IsleOfMan2	PRJNA642736
